# Supplementary material for: Absorption of N-acetylcysteine in Healthy and Mycoplasma gallisepticum-Infected Chickens
Source: Vet Sci. 2021 Oct 20;8(11):244. doi: 10.3390/vetsci8110244 (PMC8621408; doi:10.3390/vetsci8110244)
Supplement: Supplementary file 1 [file vetsci-08-00244-s001.zip]

Archive with 1 entries (1 files):
- vetsci-1404236-supplementary.pdf
